# Supplementary material for: When drought meets heat – a plant omics perspective
Source: Front Plant Sci. 2023 Aug 22;14:1250878. doi: 10.3389/fpls.2023.1250878 (PMC10478009; doi:10.3389/fpls.2023.1250878)
Supplement: Supplementary file 1 [file Table_1.xlsx]

## Sheet: Sheet1
Table 1. Species, Organs, and Experimental Setup of Different Omics Studies in this Mini Review under Combined Heat and Drought Treatment.
Type of omics	Species	Organs	Experimental setup of combined heat and drought stress treatment	Paper
Transcriptome	Lentil	Leaf	After irrigation with a 20% PEG 6000 solution, the plants underwent a subsequent treatment at 40 °C for a duration of 4 hours, with a time interval of 3 days between the two treatments.	S. Z. Hosseini et al., Genomics. 113, 693–705 (2021).
Transcriptome	Grapevine	Leaf	Once the vines were established, no further irrigation was conducted. Following a period of 10 days, the plants underwent a treatment of 48 hours at 45°C.	J. W. Tan et al., Front. Plant Sci. 14 (2023), doi:10.3389/fpls.2023.1096225.
Transcriptome	Arabidopsis	Whole Plants	The drought-stressed plants, with a relative water content (RWC) of 70%–75%, were subjected to a heat stress treatment of 38°C for a duration of 6 hours.	L. Rizhsky et al., Plant Physiol. 134, 1683–1696 (2004).
Transcriptome	Brachypodium distachyon	Flag Leaf	The drought exposure in plants began gradually by withholding irrigation, commencing at the booting stage, approximately 12 weeks after germination. At the anthesis stage, the plants were then transferred to a preheated greenhouse with a temperature of 34°C during the day and 28°C during the night for a period of four days, starting at 8:00 p.m.	L. Shaar-Moshe, E. Blumwald, Z. Peleg, Plant Physiol. 174, 421–434 (2017).
Transcriptome	Soybean	Flowers And Leaves	The plants were provided with only 30% of the available water and then exposed to heat stress by gradually increasing the temperature from 28 to 38°C between 06:00 and 08:00 a.m. Following that, the temperature was reduced back to 28°C between 4:00 p.m. and 8:00 p.m.	R. Sinha et al., New Phytol. 235, 611–629 (2022).
Transcriptome	Soybean	Leaf, Pod, Anther, Stigma, Ovary, And Sepal	The plants were subjected to daily irrigation, but only receiving 30% of the required water. In addition, the temperature of the chambers was raised to 38°C during the day and maintained at 28°C during the night. The temperature was gradually increased from 6:00 AM to 8:00 AM and then allowed to decrease to 28°C from 4:00 PM to 8:00 PM.	R. Sinha et al., Plant J. (2023), doi:10.1111/tpj.16222.
Transcriptome	Barley	Flag Leaf	The soil moisture level was maintained at 20% field water capacity (FWC) under the temperature 20°/30° C (night/day)	K. Mikołajczak, A. Kuczyńska, P. Krajewski, M. Kempa, M. Nuc, Front. Plant Sci. 13 (2023), doi:10.3389/fpls.2022.1096685.
Transcriptome	Tobacco	Leaf	The drought-stressed plants,withdrawing water from plants until they reached a RWC of 65% to 70%, were exposed to a heat treatment in the growth chamber which was raised to 37°C for 1 hour and followed by a further increase to 44°C for a duration of 6 hours.	L. Rizhsky, H. Liang, R. Mittler, Plant Physiol. 130, 1143–1151 (2002).
Transcriptome	Rye Grass	Leaf	After two weeks, the water supply was suspended to induce drought stress. On day 13, when the soil moisture content in pots reached 23.95% of the field capacity (FC), heat treatment was conducted at 37°C for a duration of 72 hours.	M. A. Rahman et al., Life. 12, 1426 (2022).
Transcriptome	Wheat	Leaf	40 °C and 20% PEG-6000 for 1 h and 6 h, respectively	Z. Liu et al., Plant Biotechnol. J. 16, 714–726 (2018).
Proteome	Barley	Leaf	The drought-stressed plants, with a relative water content (RWC) of 15%, were subjected to the heat treatment by moving the pots at ZT 3 to an identical chamber set at 21°C. The temperature in the chamber was then gradually raised to 36°C over a period of 4 hours.	J. A. Rollins et al., J. Exp. Bot. 64, 3201–3212 (2013).
Proteome	Maize	Leaf	The plants were exposed to a polyethylene glycol (PEG) solution, and the temperature was gradually increased from 28 to 42°C at a rate of 2°C per hour. Subsequently, the plants were maintained at 42°C for a duration of 1 hour, resulting in a total treatment time of 8 hours.	F. Zhao et al., Front. Plant Sci. 7 (2016), doi:10.3389/fpls.2016.01471.
Proteome	Sweet Potato	Leaf With Storage Roots	42°C and 1 liter of 30% PEG6000 Hoagland solution for 0-48h	W. Tang et al., Front. Plant Sci. 13 (2023), doi:10.3389/fpls.2022.1081948.
Phosphoproteome	Maize	Leaf	The plants were exposed to a polyethylene glycol (PEG) solution at a temperature that increased gradually from 28 to 42°C at a rate of 2°C per hour. Afterward, the plants were maintained at a constant temperature of 42°C for a duration of 1 hour, resulting in a total treatment period of 8 hours.	X. Hu et al., Front. Plant Sci. 6 (2015), doi:10.3389/fpls.2015.00298.
Metabolome	Arabidopsis	Whole-Plant Rosettes	Plants were imposed simultaneously by subjecting drought-stressed plants (SRWC of 45%) and heat treatment at 38/30 °C (day/night) at 34 DAS for 6 days	G. Zinta et al., J. Exp. Bot. 69, 2159–2170 (2018).
Metabolome	Rice	Flag Leaf, Flowering Spikelet, Seed	The treatments were conducted in natural soil conditions, and the plants were exposed to natural high temperatures ranging from 33.9°C to 34.5°C. and water was drained at early booting and with the start of flowering to impose drought simultaneously during flowering and early grain filling, respectively	L. M. F. Lawas et al., Gigascience. 8 (2019), doi:10.1093/gigascience/giz050.
Metabolome	Peppermint, Cape Periwinkle	Leaf	The combined stress occurred at the same time and imposed by transferring the plants to high temperature (35 °C) as well as cessation of watering for 2 weeks.	H. A. Alhaithloul, M. H. Soliman, K. L. Ameta, M. A. El-Esawi, A. Elkelish, Biomolecules. 10, 43 (2019).
Metabolome	Wheat	Flag Leaf	Plants were shifted after heading to a glass house with 36/30 °C day/night temperature and moisture content was maintained at 30% field capacity.	M. F. Qaseem, R. Qureshi, H. Shaheen, Sci. Rep. 9, 6955 (2019).
Metabolome	Wheat	Leaf	Plants were applied with combined stress 7 days after anthesis. Combined drought and heat stress was performed by controlling the soil water holding capacity in 45–55% under an average high temperature 35 °C for 3-12 days.	C. Ru, X. Hu, D. Chen, W. Wang, J. Zhen, Plant Sci. 327, 111557 (2023).
Metabolome	Tomato	Leaf	32/26 °C (day/night) without irrigation for five days	R. Zhou et al., BMC Plant Biol. 17, 24 (2017).
Metabolome	Wheat	Leaf	Drought was achieved by stopping irrigation for 6 days, while heat stress was implemented on the fourth day of drought application by exposing plants to day and night temperatures of 35°C and 25°C, respectively,until plants reached physiological maturity at the reproductive stage.	H. Alsamadany, Y. Alzahrani, Z. H. Shah, Front. Plant Sci. 14 (2023), doi:10.3389/fpls.2023.1107945.
Metabolome	Wheat	Leaf	Plants were imposed simultaneously by subjecting drought-stressed plants (SWC of 20%) and heat treatment at an elevated temperature (22 °C under 12 h of light, 30 °C under 4 h of light, and 18°C under 8 h of dark)	H. Xie et al., J. Exp. Bot. 71, 2713–2722 (2020).
Metabolome	Maize	Leaf	Plants were treated at 40°C without irrigations	M. I. Yousaf et al., Front. Plant Sci. 13 (2022), doi:10.3389/fpls.2022.898823.
